# Supplementary material for: Relationship between rumination, self-compassion, and psychological health among Japanese university students: A cross-sectional study
Source: PLoS One. 2024 Jan 31;19(1):e0297691. doi: 10.1371/journal.pone.0297691 (PMC10830058; doi:10.1371/journal.pone.0297691)
Supplement: S1 Dataset — (XLSX) [file pone.0297691.s001.xlsx]

## Sheet: Sheet1
ID	sex	age	year	rrq1	rrq2	rrq3	rrq4	rrq5	rrq6	rrq7	rrq8	rrq9	rrq10	rrq11	rrq12	rrq13	rrq14	rrq15	rrq16	rrq17	rrq18	rrq19	rrq20	rrq21	rrq22	rrq23	rrq24	scs1	scs2	scs3	scs4	scs5	scs6	scs7	scs8	scs9	scs10	scs11	scs12	scs13	scs14	scs15	scs16	scs17	scs18	scs19	scs20	scs21	scs22
1	2	19	2	4	3	3	3	2	2	3	3	2	2	2	2	2	4	1	2	4	1	1	5	2	1	2	5	5	4	2	4	3	5	2	5	2	1	4	2	4	2	2	5	2	5	2	3	4	1
2	1	22	4	2	2	2	1	1	5	2	2	5	5	2	1	1	2	3	3	3	4	3	3	3	4	3	3	1	1	5	1	3	1	2	1	3	2	1	2	1	2	5	1	5	1	2	1	1	3
3	2	20	3	4	4	5	5	5	2	5	5	1	3	4	4	1	1	5	5	1	5	4	2	5	5	5	1	4	3	5	2	2	3	3	3	5	2	5	1	1	3	3	5	4	2	2	3	5	5
4	1	19	2	4	5	5	4	5	1	5	5	1	3	4	3	5	2	3	3	1	5	5	2	5	5	2	3	5	5	3	5	1	5	3	5	2	3	5	2	5	2	5	5	2	5	2	5	5	2
5	1	20	3	4	5	4	4	4	2	5	5	2	3	2	4	3	3	3	4	2	4	2	2	2	4	3	3	4	4	3	4	2	5	2	4	3	2	5	2	2	4	3	5	4	2	2	4	4	3
6	2	19	2	2	4	3	3	1	2	4	4	2	2	1	2	1	2	4	3	2	4	4	2	2	4	3	2	2	1	3	2	1	4	1	2	2	1	2	2	1	3	4	2	3	1	1	2	1	3
7	2	19	2	3	3	3	3	3	2	3	4	2	2	2	2	3	2	3	3	2	3	2	2	4	3	2	2	3	3	2	2	2	3	2	3	2	2	3	2	2	2	2	3	3	2	2	3	2	2
8	2	20	3	5	5	5	4	5	1	5	3	2	1	3	2	3	1	3	5	4	2	4	4	3	3	2	5	5	5	3	5	2	5	3	5	2	2	5	2	5	2	2	5	2	5	2	5	5	2
9	1	19	2	2	2	3	5	1	1	4	1	2	1	1	2	5	4	5	5	4	1	1	2	4	2	1	2	3	5	1	1	4	5	1	5	4	1	4	4	1	3	1	5	1	3	5	3	1	2
10	2	19	2	4	5	5	3	4	2	4	4	2	2	3	3	3	2	3	3	2	3	3	3	4	4	3	3	4	4	4	4	2	5	4	3	4	4	4	4	5	4	4	5	3	3	4	4	4	4
11	2	19	2	5	5	5	5	5	2	5	5	1	1	4	5	2	2	5	5	2	4	1	1	5	4	4	1	5	4	2	4	3	5	2	2	4	2	5	4	3	4	2	5	2	4	4	5	4	4
12	2	19	2	3	4	3	4	4	2	4	4	2	2	3	3	4	3	3	4	2	3	2	4	4	3	2	4	4	4	3	4	3	5	3	4	3	3	3	3	3	2	3	4	3	3	4	4	4	4
13	1	20	3	1	2	3	5	2	4	1	3	2	4	1	1	1	1	5	5	3	5	5	1	5	5	5	1	3	2	4	1	5	3	4	2	5	4	2	3	2	5	1	1	5	3	4	1	1	4
14	2	20	3	3	4	3	4	4	2	4	4	2	3	3	2	2	2	4	4	3	4	3	2	5	5	4	2	3	4	4	3	3	4	2	3	4	3	3	3	2	4	4	3	3	2	3	4	4	3
15	2	21	3	4	3	2	3	2	2	4	3	2	3	3	3	4	4	3	2	4	2	2	4	2	2	2	3	3	2	2	4	2	3	2	4	4	3	2	4	4	3	4	3	3	4	3	4	3	2
16	2	21	3	3	5	4	4	5	1	5	4	1	1	4	4	2	1	4	4	1	3	4	1	5	3	3	1	4	5	1	4	2	5	2	4	1	2	2	3	3	1	1	4	1	3	3	4	3	3
17	2	19	2	4	4	3	3	3	2	4	4	2	2	2	4	3	2	3	2	3	3	2	3	3	2	2	3	4	4	3	3	3	4	3	3	3	3	3	3	4	3	3	4	2	3	3	2	3	3
18	1	19	2	4	4	3	3	3	4	4	3	3	2	2	2	4	3	2	1	4	3	2	2	3	2	4	4	2	3	3	3	4	2	3	3	4	2	2	3	4	4	3	2	3	3	2	2	3	3
19	2	19	2	4	4	4	3	3	1	4	3	1	1	2	2	2	2	4	3	2	4	3	1	5	5	5	1	2	4	2	2	3	5	1	4	2	1	4	4	4	3	4	4	2	4	3	4	4	4
20	2	19	2	3	5	4	4	4	1	4	4	1	1	2	3	2	1	5	5	2	4	1	1	4	4	3	1	5	5	3	3	3	5	5	5	4	3	4	3	3	5	5	5	4	2	3	5	2	4
21	2	20	2	4	4	3	3	3	1	4	4	2	1	3	4	4	2	2	3	5	2	3	3	2	2	2	3	4	4	3	4	3	3	3	2	4	3	3	3	4	3	2	4	2	2	3	3	2	3
22	2	19	2	1	3	3	4	2	4	4	4	4	2	3	3	4	1	5	5	2	5	4	1	5	5	3	1	3	4	5	1	4	3	2	4	5	5	1	4	2	4	5	3	5	1	4	1	4	4
23	1	19	2	4	5	5	4	3	2	4	5	2	2	3	2	2	1	4	3	4	3	4	3	4	5	4	2	4	4	5	2	2	4	2	2	3	3	3	3	4	2	3	2	3	3	2	4	3	2
24	2	19	2	4	3	4	4	4	2	3	3	1	2	3	4	3	2	3	2	2	2	2	3	2	3	2	4	4	4	3	4	4	3	2	4	3	2	3	3	2	3	2	4	2	2	4	3	2	3
25	2	20	2	1	2	1	1	1	5	3	2	5	5	1	1	5	5	1	3	5	3	1	1	3	3	3	3	1	1	1	1	5	1	1	1	5	3	3	3	2	4	3	2	3	3	5	1	3	3
26	1	19	2	4	3	4	4	4	2	4	5	2	3	5	3	4	2	4	5	3	4	3	2	4	4	3	2	5	4	3	4	2	4	2	4	3	4	4	2	4	3	4	5	3	3	2	3	4	3
27	2	20	2	5	3	4	3	3	2	4	4	3	3	3	4	4	1	4	4	2	4	4	1	4	5	3	2	4	4	4	3	2	4	3	2	3	3	4	2	3	2	2	4	2	4	2	4	4	2
28	2	20	2	4	4	5	4	3	2	4	4	2	3	3	2	2	2	5	5	2	4	5	2	5	5	5	1	1	1	5	1	5	1	5	1	5	5	1	5	1	5	5	1	5	1	5	1	1	5
29	2	19	2	4	4	3	3	3	2	4	4	3	2	3	4	3	3	3	3	2	4	4	3	4	4	2	3	4	4	3	3	3	4	3	4	3	3	4	3	4	3	3	4	2	3	3	4	4	3
30	2	19	2	2	3	3	2	2	4	2	3	3	5	1	1	3	5	1	2	1	1	1	3	3	4	4	4	3	2	4	1	4	4	1	1	5	5	2	3	2	4	5	2	4	4	4	5	3	5
31	2	20	2	4	4	4	5	5	2	4	4	1	2	5	5	1	2	4	4	3	4	2	2	4	5	2	3	4	4	4	5	3	5	3	2	2	4	4	3	2	4	2	4	3	3	3	4	4	2
32	1	19	2	4	2	1	3	1	3	3	2	2	3	2	3	4	3	4	3	3	3	2	3	2	3	2	2	3	4	4	1	2	1	5	4	1	2	2	2	1	1	5	1	3	1	2	5	5	4
33	2	19	2	3	4	4	3	2	2	4	4	2	2	3	3	2	2	4	4	3	3	2	2	2	4	5	5	3	3	4	1	4	4	3	3	3	3	2	4	2	2	3	2	3	3	4	4	2	4
34	1	20	2	5	4	5	5	5	1	5	4	1	1	5	5	1	1	3	3	2	5	3	1	5	5	4	1	5	5	2	5	1	5	2	5	1	1	5	1	4	1	4	5	1	4	1	4	4	1
35	2	19	2	4	4	4	4	4	1	4	4	1	1	4	5	1	1	4	3	2	3	3	4	3	3	3	3	5	5	2	4	3	5	3	5	4	2	4	3	3	3	3	4	2	1	3	5	4	3
36	1	21	3	1	1	1	5	1	1	5	5	5	1	1	1	5	5	5	1	1	5	1	5	1	5	1	5	5	1	5	1	5	5	5	1	5	5	1	5	1	5	5	5	5	1	5	5	1	1
37	2	21	3	3	4	4	2	3	2	2	3	2	4	1	1	4	3	4	4	2	1	1	2	3	1	1	3	4	3	4	2	2	3	3	2	4	2	2	3	2	3	4	2	2	1	3	2	2	3
38	1	20	2	5	4	5	4	4	4	3	4	2	3	2	2	3	1	4	5	2	5	4	2	5	5	3	4	5	5	3	5	2	4	1	5	3	3	5	2	5	3	4	5	4	5	3	5	4	3
39	2	20	3	3	3	2	2	2	3	2	3	4	3	2	2	3	2	2	3	2	4	2	2	3	3	2	2	3	3	4	1	2	3	2	2	2	3	3	4	2	2	3	3	2	2	4	3	2	3
40	2	21	4	5	4	5	4	5	1	5	5	1	2	4	5	1	1	5	5	2	4	5	4	5	5	5	4	3	3	4	3	3	5	4	4	3	3	5	4	1	3	5	4	2	1	3	5	5	5
41	2	19	2	3	4	3	4	4	2	4	4	2	3	4	4	2	2	4	4	2	3	1	2	4	4	4	2	5	4	3	4	3	4	4	4	2	3	5	3	2	3	4	5	2	3	3	5	4	3
42	2	20	2	3	2	2	4	3	2	5	3	2	3	4	5	5	2	1	3	5	1	1	5	2	1	1	5	5	3	2	4	2	4	1	4	2	1	5	2	5	3	2	5	3	5	3	5	5	2
43	2	21	3	2	2	2	5	3	3	3	3	2	2	2	3	1	1	5	5	1	5	4	1	5	5	5	1	5	3	4	2	1	3	1	5	5	1	3	3	1	4	5	5	5	3	3	5	5	4
44	1	21	3	4	4	3	4	4	4	4	4	2	4	2	2	4	4	2	2	3	4	2	3	2	4	2	3	4	4	4	2	2	2	4	2	4	4	4	2	2	3	4	3	4	2	2	2	2	4
45	2	19	2	4	4	3	2	2	3	4	3	2	4	2	3	4	4	2	2	3	1	1	4	2	1	1	4	4	3	2	2	2	4	2	5	2	2	3	2	2	2	2	3	2	4	2	5	4	2
46	2	19	2	3	3	3	4	4	2	3	4	1	2	3	3	2	2	5	4	2	4	3	1	4	4	4	1	5	4	3	3	2	4	2	3	3	2	4	2	4	3	3	4	3	4	2	4	3	3
47	2	19	2	3	3	3	3	2	2	4	3	3	2	3	2	3	4	2	2	4	2	2	4	2	3	2	3	4	4	3	3	2	5	2	3	3	1	4	2	4	2	2	4	2	4	2	4	4	2
48	2	19	2	5	4	4	.	3	2	4	4	.	2	3	4	2	2	3	2	3	2	2	4	2	2	2	3	3	5	2	4	4	3	2	2	2	2	2	3	4	3	3	3	3	2	3	3	1	2
49	2	20	3	3	4	4	3	4	2	5	5	1	2	3	3	2	2	4	4	2	4	4	1	5	5	5	2	4	4	3	4	4	4	2	4	4	2	4	3	4	3	.	2	2	4	4	4	4	5
50	2	20	3	5	5	4	5	4	1	4	4	1	2	4	4	2	2	3	3	2	3	3	4	2	3	2	4	4	4	3	4	2	4	2	4	4	3	4	2	4	2	2	4	2	3	2	4	4	4
51	2	19	2	4	4	2	2	3	1	4	3	1	2	3	2	4	4	2	2	3	.	2	2	2	2	1	2	4	3	4	2	3	4	2	3	4	3	4	4	2	4	3	4	3	2	4	3	4	2
52	2	19	2	4	4	4	4	4	2	4	4	2	2	3	3	4	2	3	4	3	3	3	2	3		2	2	4	4	3	4	3	4	3	4	3	3	4	3	3	3	3	4	2	3	3	.	4	3
53	2	19	2	3	3	2	3	3	3	3	4	2	2	4	2	2	3	4	4	1	2	1	2	3	2	2	2	3	3	4	1	5	5	4	4	2	4	2	4	1	5	4	4	1	1	5	4	3	4
54	.	.	.	4	3	5	3	4	1	4	4	1	2	3	4	2	1	2	3	1	4	4	1	5	5	4	1	5	3	2	3	5	5	2	4	2	3	5	5	5	4	2	5	1	2	5	4	5	3
55	2	20	3	4	5	5	5	5	1	5	5	1	4	3	5	5	1	5	4	5	3	5	4	2	2	2	2	5	5	2	5	2	5	2	5	4	2	5	3	5	2	4	5	2	5	2	5	5	2
56	2	19	2	4	4	1	2	4	1	5	3	1	2	3	2	1	2	4	4	3	3	1	1	4	4	3	1	5	3	3	1	.	4	3	4	3	2	5	4	2	3	4	4	4	1	3	5	3	5
57	.	.	.	4	3	5	3	5	2	4	5	2	3	2	1	1	1	5	4	1	5	4	1	4	5	5	1	2	4	4	2	4	4	2	5	2	3	2	4	2	2	5	4	2	1	2	5	1	5
58	2	19	2	4	5	3	4	4	2	5	5	1	4	4	4	1	1	5	4	4	4	4	2	3	4	3	3	.	.	.	.	.	.	.	.	.	.	.	.	.	.	.	.	.	.	.	.	.	.
59	2	19	2	4	4	.	4	4	2	4	4	2	3	1	2	1	3	2	2	4	3	2	3	2	2	1	3	5	5	2	2	3	5	2	2	2	2	4	4	4	2	2	4	2	4	3	4	3	2
60	1	21	3	2	4	1	1	.	2	3	3	2	5	2	1	2	3	2	2	2	3	1	3	3	3	2	3	3	1	3	1	3	2	1	3	3	2	2	3	3	3	4	4	3	1	3	4	2	3
61	1	21	4	2	5	.	5	5	1	5	5	1	1	5	5	1	1	5	5	1	5	1	1	5	5	5	1	5	5	1	5	5	5	1	5	5	1	5	5	5	1	1	5	1	5	5	5	5	1
62	2	20	3	2	3	3	4	4	2	4	3	2	2	4	4	4	2	3	3	2	2	3	3	2	2	2	3	4	5	3	4	4	5	2	3	2	2	4	4	4	2	4	4	2	3	4	4	4	2
63	2	20	2	4	3	5	5	5	1	5	5	1	1	4	5	4	3	2	3	5	2	2	5	1	3	2	4	5	4	4	4	3	4	4	4	4	5	4	2	4	2	3	5	2	4	2	4	5	2
64	.	.	.	4	3	3	3	2	2	4	4	2	3	3	3	3	3	2	2	2	2	2	2	3	2	2	2	4	4	3	3	3	4	2	3	4	2	3	3	2	2	3	3	2	3	3	3	3	3
65	.	.	.	4	3	3	3	2	3	4	4	2	2	3	2	2	2	3	3	2	4	3	2	3	3	3	2	4	2	2	3	2	4	4	4	3	3	3	2	2	3	3	3	3	4	2	3	3	3
66	1	23	3	5	5	5	5	5	2	5	5	2	2	4	5	3	3	3	4	3	3	2	3	3	3	3	2	4	4	3	2	2	4	3	3	3	2	4	3	2	3	3	4	3	2	3	4	4	3
67	2	21	3	4	4	3	2	3	2	3	3	2	2	2	3	2	2	2	2	2	2	2	3	2	2	2	3	3	3	2	2	2	3	2	3	3	2	3	2	2	2	2	3	2	2	2	3	3	2
68	2	21	3	4	4	3	2	3	2	3	3	2	4	2	3	4	2	3	4	4	4	2	2	2	4	2	2	4	2	4	2	4	4	4	4	5	5	2	5	1	5	5	4	5	2	5	2	4	5
69	2	20	2	4	3	3	3	2	3	3		3	3	3	3	4	2	2	3	3	4	2	2	2	3	2	4	4	3	4	2	3	3	3	4	4	2	3	3	2	3	4	4	2	2	3	4	3	3
70	2	21	2	3	3	3	4	3	2	4	4	2	2	3	4	2	2	2	3	3	3	2	2	3	4	3	2	3	3	5	2	4	4	2	3	4	2	3	3	2	3	5	3	4	3	3	4	2	2
71	2	21	3	4	5	5	5	5	1	5	5	1	1	4	3	1	1	3	5	1	5	3	1	3	5	5	1	4	5	3	4	5	5	3	4	4	3	2	5	1	4	4	4	4	2	5	2	2	5
72	1	19	2	4	5	4	4	4	5	5	4	2	2	4	3	2	2	4	4	2	5	4	2	4	5	5	2	5	4	2	5	2	4	3	3	2	3	4	2	4	3	2	4	3	4	2	4	4	3
73	1	22	3	4	4	5	3	5	1	4	5	2	2	5	5	3	2	4	5	2	4	2	3	5	3	3	3	5	5	2	4	3	5	2	4	2	3	5	3	3	2	2	5	1	4	3	4	5	1
74	2	20	3	4	4	4	4	5	1	5	1	1	1	4	5	2	1	3	5	2	4	2	1	5	5	4	1	5	5	4	5	2	5	4	4	4	4	5	3	2	3	3	4	2	2	3	5	4	3
75	2	20	2	5	5	4	3	3	1	5	4	1	1	2	3	4	2	3	3	1	4	5	3	2	3	1	4	5	4	5	3	1	4	4	4	5	2	5	2	1	2	2	5	2	1	2	3	4	1
76	2	20	2	2	2	4	2	1	4	2	3	2	4	2	2	1	1	5	5	1	5	5	1	5	5	5	1	2	2	4	2	3	2	1	2	4	2	2	4	1	4	3	1	4	1	4	1	2	4
77	1	21	3	2	2	3	3	3	3	4	4	3	3	2	4	3	1	3	3	4	4	3	3	3	2	3	2	4	4	4	3	2	4	4	4	4	3	4	3	3	3	3	4	3	2	2	3	3	3
78	1	21	3	2	5	5	5	5	1	4	5	1	2	5	5	1	1	5	5	1	5	1	1	5	5	5	1	5	5	5	5	5	5	5	5	5	5	1	5	5	5	5	5	5	5	5	5	5	5
79	1	21	3	5	5	5	5	5	2	5	3	2	2	2	4	1	3	4	4	2	5	3	3	4	5	5	2	5	5	3	4	2	4	1	3	3	3	5	2	2	3	3	5	3	2	1	3	5	2
80	2	22	3	1	1	5	5	5	5	4	4	1	2	1	2	1	2	4	4	2	4	4	2	4	4	5	1	1	3	2	2	5	2	2	2	4	3	1	5	2	4	4	3	3	2	5	4	2	5
81	1	21	3	4	4	4	5	4	2	4	5	2	4	4	3	1	2	5	5	3	5	2	4	5	5	5	2	4	3	3	2	3	2	2	2	3	2	4	3	2	2	3	2	3	2	3	2	3	4
82	2	22	3	2	2	3	4	2	5	3	3	4	4	3	1	1	1	5	5	3	5	5	1	5	5	5	2	2	1	4	2	4	3	2	4	4	2	1	5	2	5	5	2	3	4	5	2	4	5
83	2	21	4	4	5	5	4	5	2	4	5	2	2	4	4	2	3	4	5	2	5	4	2	5	5	4	2	.	.	.	.	.	.	.	.	.	.	.	.	.	.	.	.	.	.	.	.	.	.
84	2	18	1	4	5	4	5	4	2	3	4	2	2	4	3	2	2	4	4	3	4	3	2	4	4	4	2	.	.	.	.	.	.	.	.	.	.	.	.	.	.	.	.	.	.	.	.	.	.
85	2	18	1	3	4	4	4	5	1	4	4	1	1	3	4	3	2	2	4	3	3	2	3	2	3	3	2	.	.	.	.	.	.	.	.	.	.	.	.	.	.	.	.	.	.	.	.	.	.
86	1	18	1	4	4	4	5	4	1	4	4	1	1	4	4	4	1	2	4	2	4	1	1	4	4	4	2	.	.	.	.	.	.	.	.	.	.	.	.	.	.	.	.	.	.	.	.	.	.
87	2	19	1	4	2	5	4	4	2	3	4	3	2	4	4	1	1	2	5	1	5	5	3	5	5	5	1	5	5	2	5	3	5	2	5	3	2	5	3	5	1	3	3	3	2	2	3	3	3
88	2	22	4	1	3	2	3	2	4	3	3	4	4	1	2	4	4	2	2	4	4	2	4	2	2	2	4	.	.	.	.	.	.	.	.	.	.	.	.	.	.	.	.	.	.	.	.	.	.
89	1	21	3	3	4	4	5	3	2	5	5	5	5	2	5	4	4	3	3	2	2	1	4	1	5	3	5	5	5	5	2	3	3	3	2	3	3	3	2	3	2	3	2	4	2	3	3	4	3
90	2	20	2	2	5	4	3	5	1	5	5	2	2	2	3	2	2	4	4	3	3	1	2	4	4	4	1	2	4	4	3	3	4	3	2	4	3	2	4	3	4	4	3	3	2	3	3	2	2
91	2	18	1	4	5	4	4	4	2	4	2	2	1	4	4	2	1	2	2	2	4	4	2	3	4	4	4	.	.	.	.	.	.	.	.	.	.	.	.	.	.	.	.	.	.	.	.	.	.
92	2	20	3	3	4	4	4	3	2	4	4	2	3	1	4	1	4	2	3	2	4	2	2	2	3	2	2	.	.	.	.	.	.	.	.	.	.	.	.	.	.	.	.	.	.	.	.	.	.
93	1	20	3	4	4	1	2	4	2	3	3	4	5	5	3	4	5	2	5	1	4	5	5	5	4	5	5	2	5	2	2	5	5	3	4	3	2	4	3	4	4	4	4	4	4	4	4	5	5
94	1	18	1	3	4	4	5	4	5	5	4	2	2	3	2	5	2	2	4	2	3	2	5	2	3	1	2	.	.	.	.	.	.	.	.	.	.	.	.	.	.	.	.	.	.	.	.	.	.
95	2	20	3	4	4	4	4	1	1	4	5	1	1	5	4	1	1	5	5	1	5	5	1	4	3	4	1	5	5	2	2	3	2	4	2	4	2	2	5	5	2	2	3	1	4	1	4	2	3
96	1	18	1	4	5	3	5	3	4	4	4	3	4	4	3	2	3	2	4	2	3	4	3	4	4	3	3	2	2	2	3	4	2	3	3	4	3	3	4	3	2	2	3	4	2	4	4	2	3
97	1	21	3	2	5	3	4	5	2	5	5	1	3	2	2	1	1	5	5	1	5	4	1	5	5	5	1	2	2	3	2	2	4	3	4	4	4	2	2	2	2	4	2	4	3	2	2	3	2
98	2	19	1	4	4	5	3	4	1	4	3	2	2	3	4	2	3	2	3	4	2	1	4	4	2	3	4	4	4	3	3	4	4	2	4	4	3	3	4	2	3	4	4	3	4	3	4	3	4
99	1	21	3	2	3	3	4	3	3	4	5	1	3	2	2	1	1	5	5	1	5	4	1	4	4	5	1	3	2	4	3	3	4	3	5	5	4	2	3	2	4	4	2	4	3	2	2	3	3
100	1	22	4	3	3	2	3	2	2	4	4	2	3	2	3	2	2	4	3	2	5	3	3	4	5	5	1	3	3	4	2	3	3	3	2	2	4	3	3	2	3	4	3	3	2	3	2	2	2
101	2	18	1	4	4	3	4	3	2	4	4	2	3	4	4	1	3	2	4	2	4	4	4	4	5	4	3	.	.	.	.	.	.	.	.	.	.	.	.	.	.	.	.	.	.	.	.	.	.
102	2	18	1	3	3	4	3	3	2	3	3	3	3	3	3	3	3	2	3	3	3	3	3	3	3	3	3	3	3	3	4	2	2	3	3	2	3	2	3	2	1	3	4	4	4	4	3	3	3
103	1	19	1	4	4	4	5	4	4	4	4	3	2	5	4	4	4	4	4	4	4	4	2	5	4	4	4	4	5	5	4	4	4	4	4	5	2	3	2	4	4	4	4	4	4	4	4	4	4
104	1	20	3	2	4	4	4	5	1	4	5	1	1	4	5	2	2	3	4	4	2	2	5	1	4	2	5	5	5	1	4	2	5	2	3	3	1	4	3	5	3	1	5	5	5	3	5	3	3
105	2	21	3	4	4	4	4	2	4	4	3	3	2	1	2	2	3	3	5	1	5	3	2	4	5	5	3	4	2	5	1	2	4	5	3	5	5	3	4	2	5	5	3	5	1	4	2	3	5
106	2	19	1	5	5	5	5	5	1	5	5	1	1	5	4	5	1	1	3	5	1	5	1	1	3	3	5	3	5	3	5	5	5	1	5	3	1	5	5	3	3	1	5	1	2	5	5	3	2
107	2	19	2	3	2	3	4	3	2	3	3	2	1	2	4	2	2	2	4	2	4	2	2	2	4	2	2	2	3	4	3	4	4	3	4	2	3	4	4	5	3	2	4	3	4	4	4	3	3
108	2	20	1	2	5	2	1	1	2	5	4	3	3	1	3	5	4	1	1	4	3	3	1	2	1	1	3	5	1	1	2	5	5	5	5	3	5	5	5	4	2	5	5	5	4	5	3	5	2
109	2	21	3	4	3	4	2	4	1	3	2	2	3	3	4	2	1	2	4	3	5	5	2	5	5	4	2	2	4	2	3	2	4	1	4	3	2	4	2	5	4	4	4	4	4	4	4	5	4
110	2	21	3	4	5	4	4	3	2	4	3	2	2	3	3	2	1	4	5	3	4	2	3	3	4	4	2	3	5	2	3	3	5	2	4	3	2	2	2	1	2	3	3	3	1	2	5	2	4
111	2	20	3	4	5	4	5	5	1	5	5	1	1	4	5	1	1	5	5	1	5	5	1	3	5	5	1	5	4	3	5	3	5	2	5	4	2	5	4	5	3	3	5	2	2	3	5	5	4
112	2	22	4	2	3	2	2	2	3	3	3	3	2	2	3	4	3	2	2	3	2	2	3	2	2	1	3	2	2	3	2	3	4	4	3	3	4	3	3	3	2	3	3	2	3	3	3	2	3
113	2	18	1	3	5	4	5	4	2	5	3	1	2	5	3	1	1	2	5	2	5	4	3	5	5	5	2	5	4	3	5	5	5	2	5	3	3	1	5	5	3	4	5	4	5	5	5	3	2
114	1	23	4	4	5	4	5	5	2	5	4	2	2	3	4	2	2	3	3	4	3	4	4	2	4	4	4	4	4	3	3	3	5	3	4	2	2	4	2	3	2	2	4	2	3	2	5	4	3
115	2	19	1	4	4	4	3	4	2	5	5	2	1	3	4	4	2	2	3	4	2	4	4	2	3	1	4	5	5	3	4	2	5	1	5	2	1	4	2	4	2	3	5	2	4	2	5	4	3
116	2	21	3	5	5	4	5	5	2	4	5	1	1	4	5	2	2	4	4	4	4	3	4	3	3	3	5	5	5	2	5	2	5	3	4	3	3	5	2	5	2	2	5	2	4	3	5	4	3
117	2	20	3	4	4	4	2	4	3	4	2	1	3	2	4	5	5	2	2	5	1	1	5	1	4	1	5	4	4	3	1	4	4	4	2	3	4	2	4	2	4	4	2	4	4	4	4	4	2
118	2	20	1	3	4	3	2	1	3	4	5	2	4	4	3	3	3	3	3	3	4	1	3	3	3	2	3	5	3	3	4	3	4	3	5	3	3	3	3	3	3	3	3	3	3	3	3	4	3
119	2	20	2	3	3	2	4	2	4	3	3	3	4	2	3	2	2	3	4	2	3	3	2	4	4	4	1	1	1	5	1	5	1	1	1	5	1	1	5	1	4	5	1	4	1	5	4	3	5
120	2	19	1	4	4	3	4	4	3	4	3	1	2	4	3	2	2	3	2	3	2	3	2	3	3	3	3	4	4	3	5	3	5	1	5	3	1	5	3	3	3	3	4	2	4	3	4	5	2
121	2	19	1	4	3	3	4	3	2	4	4	2	3	3	4	2	2	4	4	2	4	3	2	4	4	4	2	3	3	3	4	3	4	4	3	4	3	3	4	3	3	3	3	3	3	3	4	3	3
122	2	19	1	4	5	4	4	5	1	4	5	1	3	4	4	4	2	3	4	2	4	2	4	2	2	2	3	4	5	4	4	4	5	3	4	3	3	4	4	3	4	4	4	3	3	5	4	2	3
123	2	19	1	3	4	3	4	4	2	3	3	2	2	2	3	3	3	3	3	3	3	2	3	2	2	2	3	4	4	3	4	2	4	3	4	2	2	3	2	4	2	3	4	3	4	2	4	3	2
124	2	18	1	5	5	5	4	5	1	5	5	1	1	5	5	1	1	2	5	2	3	2	1	5	1	4	1	5	5	1	5	1	5	1	5	1	1	5	2	5	1	1	5	1	5	1	5	3	1
125	2	21	3	5	5	5	5	5	1	5	5	1	1	4	5	1	1	4	5	2	4	4	2	4	5	5	2	5	5	2	4	1	4	1	5	2	2	5	1	5	2	3	5	2	5	1	5	4	3
126	2	19	2	4	3	4	3	3	2	3	5	1	2	3	2	1	2	2	3	2	3	2	1	4	5	3	2	5	3	4	4	3	3	3	4	3	2	5	3	2	3	3	5	3	3	3	5	4	2
127	1	22	4	4	3	3	3	2	3	3	3	3	2	2	2	3	3	2	3	3	3	3	3	2	2	2	3	4	3	3	2	3	4	2	3	3	2	3	2	2	3	3	3	3	3	3	3	3	3
128	2	18	1	4	4	4	5	5	2	3	4	1	2	4	4	2	2	2	4	4	3	2	4	2	3	3	3	4	4	4	5	5	5	2	5	2	2	4	3	4	4	4	5	3	4	3	4	3	3
129	2	19	1	4	5	4	3	4	2	4	4	1	2	3	5	2	2	3	4	3	2	3	1	5	3	4	2	4	5	3	2	3	3	3	5	4	3	2	3	1	3	3	3	3	1	3	4	4	4
130	2	18	1	4	3	4	2	2	5	4	4	2	3	4	2	3	4	2	4	2	2	3	2	3	2	4	2	5	3	4	5	2	4	1	5	3	1	5	3	2	3	3	4	3	1	2	5	4	2
131	2	19	2	4	4	4	3	3	2	4	4	1	2	3	4	2	2	3	3	3	3	4	2	3	4	2	4	5	4	2	5	3	4	2	5	4	2	4	3	2	3	1	5	2	1	3	4	5	3
132	2	21	3	3	4	4	3	4	2	3	4	1	2	3	3	3	2	4	4	2	3	3	3	3	4	3	3	4	3	3	2	3	3	3	3	3	4	3	3	2	3	4	3	3	3	3	2	3	4
133	2	21	4	3	3	3	4	2	3	4	3	2	2	1	2	4	2	2	2	4	2	1	1	3	2	1	1	2	1	3	2	3	4	3	4	3	1	2	2	2	4	4	1	3	1	2	4	2	3
134	2	20	3	4	4	5	5	5	1	4	4	1	1	3	3	1	1	5	5	1	5	3	1	5	4	4	1	5	5	2	3	4	3	2	5	4	2	4	3	1	3	2	5	2	4	4	5	3	4
135	2	20	2	4	5	4	5	4	2	4	3	1	2	3	3	2	1	3	3	2	3	3	4	2	3	2	5	4	4	2	2	3	5	3	4	4	2	4	2	1	3	3	4	3	2	2	3	4	3
136	2	20	2	5	4	5	5	4	2	5	5	2	2	3	2	2	1	3	2	2	3	3	3	2	4	3	4	5	5	4	3	4	4	3	4	3	1	3	3	4	3	4	5	3	3	3	5	4	3
137	2	18	1	4	4	4	4	4	2	5	4	1	2	4	4	2	2	2	2	4	3	3	2	2	4	2	2	4	4	3	4	1	4	1	5	2	1	3	3	5	2	2	4	2	4	3	2	5	1
138	1	19	1	2	2	3	3	3	4	3	3	4	5	2	2	2	4	2	2	2	2	1	2	1	2	3	4	3	2	4	1	3	3	3	2	3	4	3	4	2	3	4	2	2	3	3	2	3	3
139	2	20	3	4	4	4	4	4	4	4	4	2	2	4	4	4	2	3	3	2	4	4	4	3	4	2	3	4	4	4	2	2	4	1	4	2	2	4	2	4	3	3	4	3	4	2	4	4	2
140	2	19	1	4	5	5	4	5	2	5	5	1	1	4	4	4	2	2	3	3	2	4	4	2	2	2	4	5	5	3	4	3	5	2	5	3	2	5	3	3	3	2	5	3	3	2	4	4	3
141	2	22	4	2	1	4	4	3	3	4	4	3	5	4	5	5	5	3	2	5	3	4	5	4	3	5	3	3	4	4	4	4	3	2	5	2	5	3	5	3	2	5	5	3	4	5	5	2	3
142	2	18	1	3	4	2	4	4	1	5	5	1	1	3	5	4	2	2	4	2	2	1	4	2	1	2	3	5	5	3	5	3	5	3	5	1	1	5	4	4	3	3	5	2	3	3	5	4	3
143	2	18	1	5	5	4	5	5	2	5	5	1	2	3	5	4	2	3	4	2	5	4	2	3	4	2	2	4	4	2	5	3	4	2	4	3	2	4	3	4	3	2	4	2	4	3	5	4	3
144	2	18	1	1	3	2	4	3	2	4	3	2	2	3	4	3	3	2	2	2	4	2	2	2	4	3	2	3	4	3	4	4	4	2	3	3	2	3	4	3	2	3	3	3	4	4	4	2	3
145	2	20	2	2	4	5	4	4	1	4	4	2	2	4	4	4	1	3	3	1	4	2	2	3	3	3	1	2	4	3	4	3	3	2	3	4	2	2	3	2	3	3	2	3	2	3	4	2	2
146	2	19	2	3	2	3	4	2	2	2	2	3	2	2	3	3	4	2	2	2	2	2	4	2	3	2	3	4	4	2	4	4	4	2	3	3	2	4	4	4	4	2	4	2	3	4	3	3	3
147	2	18	1	4	2	5	2	4	2	3	2	2	3	2	4	3	1	2	4	2	5	3	2	4	5	3	2	4	2	2	4	2	3	2	3	4	2	3	4	5	4	3	4	4	2	3	4	4	4
148	2	19	2	3	4	3	4	3	2	3	4	2	1	4	3	2	2	3	3	3	3	3	2	3	3	3	2	3	4	3	2	3	3	3	3	3	3	3	3	2	3	3	3	3	3	3	2	3	3
149	2	20	3	5	4	4	5	5	1	5	4	1	1	5	5	2	3	3	4	3	3	1	5	1	2	3	3	5	5	1	5	3	5	1	5	2	1	5	3	5	2	1	5	2	4	3	5	5	2
150	2	20	2	4	4	3	3	3	2	4	3	2	2	2	2	3	3	2	2	3	2	1	5	1	2	1	3	4	4	3	2	2	5	3	4	3	2	4	3	2	2	2	4	2	2	3	4	2	2
151	1	21	4	4	4	4	4	4	2	4	4	1	3	2	4	2	2	3	2	4	4	2	4	2	4	2	3	4	3	3	3	4	3	3	3	5	3	2	4	4	4	5	3	4	1	4	3	2	4
152	2	18	1	3	4	5	4	3	2	4	4	2	2	5	5	2	3	2	4	2	5	2	2	5	3	4	2	3	4	5	4	2	4	1	4	2	1	3	2	4	1	3	3	2	4	2	5	4	5
153	2	20	2	5	5	5	4	5	2	4	4	2	2	4	5	4	1	3	3	3	2	3	2	2	2	2	3	5	5	3	5	3	5	3	4	3	3	5	3	5	2	3	5	3	2	2	5	4	3
154	2	19	2	4	3	2	2	3	2	1	2	2	1	1	1	2	3	5	5	2	5	2	2	3	2	2	2	.	.	.	.	.	.	.	.	.	.	.	.	.	.	.	.	.	.	.	.	.	.
155	2	21	2	3	2	2	3	3	4	3	4	3	4	3	2	2	4	2	2	3	4	2	2	2	3	3	3	3	3	3	3	5	4	5	4	3	3	5	5	3	3	3	4	3	3	5	3	4	4
156	2	20	2	5	5	4	4	5	2	5	4	1	2	3	4	3	4	4	4	2	4	3	3	2	4	2	5	4	4	3	4	4	5	4	5	3	3	3	4	3	3	2	5	4	2	3	5	4	4
157	2	18	1	5	5	4	5	5	1	5	5	1	1	5	5	2	2	2	1	2	3	4	3	2	4	4	4	5	5	4	4	2	5	4	5	3	2	5	3	1	3	2	5	4	1	2	4	5	3
158	2	22	4	4	4	4	5	5	1	4	4	1	1	3	4	1	1	3	4	1	3	3	2	3	3	3	3	5	5	1	4	1	5	1	5	2	1	5	2	5	1	1	5	1	4	2	5	5	2
159	2	21	3	4	4	4	5	4	2	4	4	2	2	4	3	2	1	3	2	2	2	2	2	3	3	3	2	5	5	3	4	2	5	2	4	2	2	4	2	4	2	3	4	2	4	2	4	4	2
160	2	24	4	3	2	4	2	3	3	3	2	4	2	1	1	4	4	2	4	4	1	4	4	1	2	3	2	1	2	5	3	3	2	3	4	2	1	4	1	3	2	3	3	2	3	4	5	3	1
161	2	22	4	4	4	4	4	3	3	3	3	2	2	3	4	2	3	4	3	2	4	3	2	5	4	3	2	4	3	3	4	2	5	4	5	4	4	5	1	4	4	4	5	4	5	1	5	5	3
162	1	21	3	3	3	3	3	2	5	3	3	3	4	1	1	5	2	2	3	2	3	2	2	4	5	1	2	2	2	3	1	4	3	3	3	4	3	2	4	1	3	3	2	3	2	4	3	2	3
163	2	18	1	5	5	5	5	5	2	5	5	2	2	5	4	3	2	2	3	5	3	3	4	2	2	2	4	5	5	3	5	4	3	4	5	4	3	5	3	4	3	3	4	3	3	4	5	4	3
164	2	18	1	5	5	4	4	5	1	4	5	1	1	4	4	4	2	2	4	4	3	2	4	1	1	1	3	4	5	5	2	5	4	5	4	5	5	4	5	2	5	5	5	4	1	5	5	1	4
165	2	19	1	5	5	5	4	5	1	5	4	1	1	3	5	3	2	2	3	3	2	2	3	2	2	2	4	5	5	1	4	2	4	2	4	2	2	5	2	5	2	2	4	2	3	2	5	5	2
166	2	19	2	3	4	4	5	3	3	4	4	2	3	2	3	2	3	3	3	3	4	2	2	3	3	2	2	4	1	5	3	5	4	5	2	4	4	2	5	2	5	3	2	5	2	5	2	1	4
167	2	19	1	4	4	4	4	4	1	5	5	1	3	2	3	2	3	4	5	2	5	2	1	5	4	3	1	4	2	5	2	2	5	4	4	3	3	4	3	2	2	3	4	3	5	2	4	2	3
168	2	21	3	2	2	1	2	1	4	2	2	4	4	2	1	3	5	3	2	2	3	2	4	2	3	3	2	2	1	4	2	4	3	3	3	3	3	2	4	2	3	4	2	3	4	3	3	3	2
169	2	18	1	5	5	5	5	5	2	5	4	1	2	2	5	5	2	2	2	4	2	3	3	1	1	1	4	4	5	3	5	2	5	5	4	2	4	3	3	3	3	2	3	3	4	3	5	5	5
170	2	18	1	3	4	3	2	3	2	4	4	2	2	3	3	2	2	2	3	3	3	2	3	2	2	2	4	4	3	3	2	2	5	2	3	3	2	5	2	3	2	3	5	2	2	2	3	3	2
171	2	21	3	4	3	4	5	5	2	4	4	2	2	3	3	4	2	3	3	3	4	3	2	4	4	2	3	3	4	4	2	3	3	4	4	3	3	3	3	2	3	4	4	3	2	3	4	3	2
172	2	19	2	5	5	5	5	5	1	5	5	1	1	5	5	3	1	4	4	4	3	5	2	4	4	2	3	5	5	2	4	1	5	1	5	2	2	5	1	1	2	2	5	3	4	1	5	5	2
173	1	19	2	3	4	4	4	2	2	4	4	2	3	3	2	4	4	2	3	3	2	3	4	2	2	1	4	3	3	4	2	4	3	1	2	4	2	3	4	2	3	4	3	4	1	3	4	4	2
174	2	20	2	4	5	5	5	3	1	5	5	1	3	2	4	2	2	5	5	1	5	5	1	5	5	5	5	5	5	3	4	3	5	4	4	2	4	5	2	5	2	3	5	2	5	2	5	5	3
175	2	18	1	4	4	3	4	5	1	5	4	1	2	4	3	2	1	2	4	1	4	4	1	5	4	3	2	4	5	3	4	2	4	2	4	2	3	4	3	5	3	2	5	4	5	3	5	5	4
176	2	22	4	3	4	3	3	3	1	4	4	2	3	4	3	2	2	3	3	3	3	3	3	2	3	3	2	4	4	4	3	3	4	5	3	4	5	4	3	3	3	3	4	3	3	3	3	3	3
177	1	20	3	3	4	4	4	4	2	3	4	2	3	3	3	4	2	3	3	1	3	3	2	3	3	3	2	4	4	4	2	4	3	3	2	4	4	3	4	2	2	4	4	3	3	3	3	2	4
178	2	18	3	3	3	4	4	4	3	3	3	2	4	2	1	4	5	2	3	3	3	1	4	2	2	2	3	3	3	3	3	3	3	3	3	3	3	3	3	3	3	3	3	3	3	3	3	3	3
179	2	20	2	4	4	4	4	4	2	4	4	2	2	2	3	3	2	4	4	2	4	3	2	4	2	2	3	4	4	3	3	3	4	3	4	4	4	3	3	3	3	4	4	2	2	4	4	4	3
180	2	20	3	4	4	4	5	3	2	4	3	2	1	4	3	4	4	3	3	2	1	3	3	2	1	1	3	4	4	2	3	2	3	2	4	3	2	3	2	2	2	2	4	2	1	1	5	3	2
181	2	18	1	4	3	4	4	4	2	3	3	2	2	3	3	3	1	2	4	4	3	4	2	3	2	2	3	4	4	3	3	2	4	3	3	3	3	4	3	3	4	4	4	4	3	2	3	4	3
182	1	19	1	4	4	5	3	4	3	4	5	2	2	5	3	1	2	2	4	1	4	2	2	2	4	4	2	3	2	3	3	2	4	1	2	2	1	3	2	3	3	2	3	5	4	2	3	4	2
183	2	20	3	1	3	2	3	2	4	4	2	4	5	1	2	2	5	3	2	1	3	1	3	2	1	1	1	2	1	4	5	5	5	2	5	4	1	3	4	1	2	1	5	2	3	3	5	2	3
184	1	19	1	4	3	4	4	3	4	5	5	1	4	3	4	1	1	2	4	2	5	3	1	5	5	5	1	4	4	4	1	1	1	1	1	4	3	4	5	2	4	3	5	5	1	5	2	3	3
185	2	21	4	4	5	5	4	5	2	4	5	1	2	4	5	1	2	4	4	2	3	3	2	4	3	4	2	4	4	5	4	4	5	3	3	3	3	4	3	4	4	4	5	4	4	3	4	4	3
186	2	21	3	4	3	4	3	3	2	3	4	2	3	3	3	2	2	4	3	2	4	4	3	3	4	3	2	3	4	2	3	4	4	3	4	4	3	4	3	4	2	3	4	3	5	4	4	4	3
187	1	18	1	2	4	1	3	2	4	3	1	4	3	1	2	1	4	2	5	4	5	2	4	1	5	2	5	1	3	5	1	1	2	1	5	5	5	1	5	1	5	5	1	2	1	3	5	3	4
188	2	21	3	4	4	3	4	3	3	3	2	4	3	2	2	4	2	3	3	4	3	2	4	2	3	2	3	4	4	3	1	3	5	2	4	3	3	4	3	4	2	3	4	3	4	3	4	4	3
189	2	18	1	5	5	5	5	5	2	5	5	1	1	2	5	1	1	2	5	1	5	1	1	5	5	5	1	3	5	4	1	5	5	1	5	1	3	2	5	3	2	3	2	3	4	4	5	2	1
190	2	19	2	4	5	4	5	4	1	5	4	1	2	4	5	3	2	2	4	2	2	2	4	2	2	3	4	5	5	2	3	5	4	2	4	4	2	4	4	2	4	2	4	4	2	4	4	2	4
191	2	20	3	5	4	5	4	4	1	4	4	1	1	4	4	2	1	2	2	2	4	4	2	2	4	4	2	5	5	3	4	3	5	2	5	2	2	5	3	5	2	3	5	2	4	3	5	5	3
192	2	20	2	4	3	4	4	3	2	3	2	2	1	1	4	5	2	2	3	3	2	2	3	2	2	1	3	3	4	2	3	3	4	3	3	4	2	2	3	4	2	2	3	2	5	2	4	4	2
193	1	19	1	4	5	4	5	3	1	4	3	1	3	4	4	4	2	1	3	2	4	2	4	2	2	1	4	.	.	.	.	.	.	.	.	.	.	.	.	.	.	.	.	.	.	.	.	.	.
194	1	20	3	4	4	4	5	5	1	4	5	1	1	5	5	1	1	1	5	1	5	1	4	1	2	1	3	4	5	1	1	1	5	1	5	5	1	4	3	1	1	2	4	1	2	1	5	5	2
195	2	21	3	4	4	5	4	3	3	3	4	1	4	3	4	2	2	5	5	1	4	2	1	4	5	4	2	4	4	3	4	2	2	2	4	5	1	2	3	1	2	3	4	3	1	3	5	4	2
196	2	18	1	4	5	3	3	5	2	5	3	1	2	3	4	3	2	2	3	4	3	2	3	2	2	2	3	5	5	2	3	1	5	2	5	3	3	4	2	4	3	3	5	2	5	2	4	3	2
197	2	22	4	3	4	3	4	3	1	4	4	2	3	2	3	3	3	2	2	4	2	2	4	2	3	2	4	4	3	3	3	2	3	1	4	2	2	4	3	4	3	3	4	3	2	3	4	3	2
198	2	19	1	4	4	5	3	4	2	5	4	2	2	3	4	4	2	4	3	2	3	4	2	4	4	2	4	5	5	2	4	3	4	2	4	4	2	3	3	2	3	2	5	3	1	3	4	4	3
199	2	21	4	5	4	4	3	4	1	4	4	1	1	4	4	2	5	2	1	5	3	3	5	2	3	1	5	5	5	2	4	2	5	4	5	2	2	5	2	1	1	1	5	1	3	2	5	5	1
200	1	21	3	3	3	3	4	2	2	4	3	2	2	2	2	2	2	3	3	2	4	4	3	2	4	4	2	4	4	3	2	3	4	2	3	3	2	3	3	2	4	4	3	3	2	2	3	3	2
201	2	20	2	4	3	4	4	3	2	4	4	2	2	4	4	3	3	2	3	4	2	2	3	2	2	1	4	5	4	2	4	3	5	2	4	2	2	5	3	3	2	2	4	2	2	2	4	4	2
202	2	18	1	4	4	4	4	4	3	4	4	3	2	4	4	3	4	2	2	1	3	1	3	2	2	2	2	5	5	2	5	1	5	1	5	3	1	5	1	5	3	1	5	1	3	1	1	5	2
203	2	21	3	4	5	5	5	5	5	5	5	1	2	4	5	4	5	4	4	1	5	2	4	2	4	2	5	5	5	1	5	2	5	1	5	1	1	5	3	5	1	2	5	2	5	2	5	5	2
204	1	20	3	2	2	3	3	1	5	3	1	5	4	1	2	5	4	2	2	3	1	2	4	2	3	1	4	1	1	5	1	5	4	1	4	5	1	1	5	1	3	4	1	3	1	5	3	2	4
205	1	21	2	1	4	5	5	4	1	5	5	1	1	5	5	1	2	4	4	2	5	3	2	3	4	3	2	2	4	2	1	1	1	1	2	2	2	1	2	1	2	3	1	3	1	1	4	3	1
206	2	21	4	3	4	4	2	3	3	4	4	3	3	3	2	3	2	4	3	2	3	3	3	4	3	2	2	3	3	4	2	3	3	4	3	3	2	3	4	2	3	3	4	3	3	3	3	3	4
207	2	20	2	3	3	3	3	3	2	3	3	3	2	3	3	4	2	2	2	3	3	2	3	2	3	2	3	3	4	3	3	3	4	3	3	3	3	3	3	3	2	2	3	2	2	3	3	3	2
208	1	19	1	4	4	3	4	3	4	3	5	4	5	2	3	1	1	3	4	2	3	4	4	4	5	5	2	3	2	4	2	4	3	4	2	5	4	3	4	2	5	3	3	4	3	4	2	2	4
209	1	18	1	3	4	4	4	4	1	5	4	2	1	4	4	4	2	2	2	4	3	3	3	2	4	3	4	4	4	2	4	2	4	2	4	2	2	4	2	4	2	2	4	2	4	2	4	4	2
210	2	20	2	4	5	5	3	3	2	4	4	2	2	3	2	3	2	3	3	4	3	3	3	3	2	1	3	4	4	3	4	2	5	2	3	3	3	4	3	4	3	3	4	3	4	2	3	3	3
211	2	21	4	4	5	4	4	4	2	4	4	2	3	2	4	3	4	2	4	3	4	2	4	4	4	2	2	5	4	5	4	4	5	5	4	5	5	3	4	4	4	5	4	4	1	4	5	3	4
212	2	21	4	4	4	5	5	5	1	5	5	1	2	4	4	2	2	5	5	2	5	4	2	5	5	4	2	4	4	5	1	4	4	5	2	5	5	4	5	4	4	5	4	5	5	4	5	2	4
213	2	18	1	5	4	4	4	3	1	4	4	1	2	2	3	2	2	2	3	4	4	3	3	3	3	2	2	4	5	2	4	3	5	2	4	3	3	5	3	4	3	2	4	3	4	3	5	4	4
214	2	18	1	3	4	4	3	4	3	4	4	4	2	3	3	3	2	2	4	3	3	3	3	3	3	3	3	5	4	3	3	2	4	3	3	2	2	4	3	3	2	2	4	3	3	3	4	4	3
215	1	22	4	3	4	4	3	1	2	2	2	4	4	1	1	1	3	2	2	2	2	2	5	2	3	2	4	4	1	5	2	4	1	4	1	4	4	4	4	1	4	5	3	4	1	4	2	2	3
216	2	18	1	4	3	4	2	2	5	3	2	2	4	1	2	3	4	2	3	3	2	2	3	2	2	2	3	3	2	4	4	5	4	5	4	5	2	2	5	4	5	5	4	5	3	5	3	3	3
217	2	18	1	4	4	5	5	3	2	5	5	1	3	1	3	2	1	3	3	1	5	4	1	5	3	4	1	2	3	4	3	3	5	3	5	2	3	2	4	2	3	3	5	2	4	3	3	3	2
218	2	19	2	5	4	4	2	5	1	4	3	1	2	3	5	4	1	2	3	4	2	3	3	1	2	1	3	4	4	2	4	2	4	4	5	2	3	3	3	5	2	3	4	2	5	2	3	3	2
219	1	18	1	3	4	2	3	2	3	4	4	3	2	1	3	5	2	2	2	3	1	2	2	1	3	1	4	5	4	3	3	1	3	1	5	1	1	4	1	3	2	2	5	2	3	1	3	3	1
220	1	19	2	4	3	4	4	3	2	3	2	2	2	4	3	3	2	5	4	3	3	3	1	4	3	3	2	3	3	1	4	2	4	1	3	3	2	2	4	2	2	3	2	2	1	3	4	3	3
221	2	18	1	3	3	3	4	4	3	3	4	3	3	2	2	2	3	2	3	2	3	2	2	3	3	3	2	5	3	3	3	3	3	4	2	5	3	3	3	2	3	4	4	4	1	3	3	1	4
222	2	18	1	3	4	4	3	3	2	3	1	2	1	2	3	2	2	2	4	3	4	2	1	2	5	3	2	3	4	2	3	2	5	2	3	2	1	4	3	2	3	2	5	2	2	2	3	3	2
223	2	18	1	4	5	4	5	5	2	5	5	1	2	5	5	4	2	2	3	4	2	2	3	3	2	2	4	5	4	2	4	4	5	2	5	3	2	5	3	3	4	3	5	5	4	4	5	5	4
224	2	22	4	4	4	4	5	3	1	4	4	2	1	3	4	2	2	4	4	1	3	4	2	4	3	4	2	5	5	1	5	2	5	1	4	2	1	4	2	5	2	1	5	1	4	2	5	3	2
225	2	20	3	4	4	5	5	5	1	5	5	1	1	4	5	2	2	4	4	2	4	4	1	4	3	4	2	5	4	1	4	4	5	1	5	4	1	5	4	5	2	1	5	1	2	4	5	5	5
226	2	19	1	4	3	3	3	3	2	3	2	2	1	3	3	3	2	2	1	2	3	2	3	2	3	2	4	4	4	2	3	2	4	3	3	3	3	3	3	4	3	2	3	3	2	2	4	3	2
227	2	19	1	4	5	4	3	5	1	5	5	2	1	4	4	3	2	2	3	4	3	5	2	4	5	4	3	4	5	2	4	3	5	3	5	2	1	3	3	5	3	2	5	2	5	3	5	4	3
228	2	20	3	5	5	4	4	5	2	4	5	1	2	4	5	2	1	5	5	2	5	4	3	4	4	4	1	4	3	3	2	4	3	2	4	3	2	3	4	3	3	4	4	2	2	3	3	2	4
229	2	22	3	5	5	3	4	4	1	4	4	1	2	5	5	1	1	5	5	2	5	3	2	5	4	5	1	5	4	2	5	2	5	2	4	3	2	4	3	2	3	4	4	4	1	3	5	3	4
230	1	18	1	4	5	4	3	5	2	5	4	2	4	5	5	2	1	4	4	1	4	2	1	2	5	2	2	5	5	4	3	1	5	2	4	3	2	4	4	5	2	2	5	2	5	3	5	4	2
231	2	20	2	3	4	4	3	4	3	3	3	3	3	3	3	3	2	3	3	2	3	3	3	2	3	3	2	3	3	2	4	3	3	2	3	3	2	2	3	2	3	3	3	3	2	3	4	3	4
232	2	18	1	3	4	2	3	2	3	4	4	2	5	3	2	2	3	2	3	3	2	1	2	2	3	2	2	2	2	4	2	5	3	3	2	5	2	2	5	2	4	3	2	2	2	5	3	1	3
233	1	19	1	5	4	5	4	4	2	4	5	1	2	4	3	1	1	4	5	3	5	4	2	4	5	5	1	5	4	3	5	4	5	2	4	5	3	4	4	5	5	4	5	3	5	4	3	3	2
234	2	18	1	5	5	5	5	5	1	5	5	1	1	3	5	5	1	2	4	1	3	3	1	4	2	3	2	5	5	1	5	3	5	1	5	2	1	5	2	5	1	1	5	1	5	2	5	5	1
235	2	18	1	3	4	4	5	3	2	4	4	2	4	5	3	3	1	2	4	5	3	2	1	5	4	4	1	4	2	1	3	4	3	1	3	3	1	4	3	3	3	5	3	3	2	4	2	2	1
236	2	18	1	1	4	4	5	4	2	3	4	2	2	2	2	1	2	2	5	1	4	4	2	3	4	4	1	1	3	4	2	3	3	2	5	4	1	2	2	3	4	3	1	3	2	2	4	4	5
237	1	19	2	3	4	4	5	4	2	4	4	2	2	3	3	2	2	2	4	2	4	3	2	5	4	4	2	4	5	4	4	2	4	3	4	4	2	4	3	1	4	4	4	4	3	3	5	3	4
238	2	18	1	4	5	4	3	4	4	4	3	2	3	1	2	2	1	2	4	3	3	4	2	2	5	2	2	4	3	3	3	5	2	1	2	5	1	3	5	1	5	2	4	4	2	5	2	1	4
239	1	18	1	5	4	4	5	5	1	5	4	2	3	5	4	1	4	4	4	2	3	2	4	4	5	5	3	5	5	4	5	4	5	3	4	4	4	4	4	5	4	5	4	3	4	3	5	4	5
240	2	18	1	3	4	3	3	3	4	3	4	4	4	3	2	4	3	2	3	2	2	1	2	3	4	2	2	4	2	3	3	4	3	3	2	4	3	3	4	3	3	3	3	4	3	4	4	3	3
241	1	20	3	2	3	2	3	2	2	3	2	3	3	2	2	2	2	2	2	2	3	1	2	1	4	1	3	2	3	4	3	4	2	4	4	4	2	2	3	1	4	3	2	4	1	4	3	2	3
242	2	20	3	3	2	3	2	2	2	3	1	2	2	1	3	4	3	2	2	3	2	1	3	2	2	1	3	3	4	2	3	2	4	3	4	3	3	2	3	2	3	2	3	1	1	3	3	2	2
243	1	20	3	4	5	4	5	3	1	5	5	1	2	5	3	4	1	2	5	4	4	4	1	3	5	1	2	2	4	1	5	5	5	3	2	5	5	3	5	5	4	2	4	2	5	5	5	3	2
244	2	18	1	4	4	3	5	3	3	4	5	2	2	3	2	2	4	2	2	2	2	1	4	1	2	1	4	3	4	3	3	4	5	2	4	4	3	2	4	2	4	2	3	3	3	3	4	2	2
245	2	20	2	3	4	3	5	4	2	4	3	2	1	3	3	2	2	3	2	2	3	3	2	3	3	2	2	3	4	3	2	4	4	2	3	5	3	3	4	4	4	3	3	2	3	4	5	2	4
246	1	18	1	4	4	4	4	4	2	4	4	1	1	4	4	2	2	3	4	1	4	1	2	4	4	3	1	5	4	2	3	3	5	1	5	2	1	5	2	5	3	3	4	4	5	3	4	4	3
247	1	18	1	5	5	5	5	5	1	5	5	1	2	5	5	1	1	5	4	4	5	4	1	3	5	5	2	5	4	4	5	4	5	2	5	3	2	4	3	4	3	4	5	3	4	3	4	4	4
248	2	18	1	4	3	2	1	1	4	3	4	4	4	1	2	3	5	2	5	3	3	1	4	3	3	2	3	1	2	4	3	5	4	1	1	4	1	1	4	1	4	5	2	3	3	4	5	1	4
249	2	19	2	3	3	3	4	3	2	3	4	2	2	3	2	2	2	2	3	3	2	2	4	2	2	3	3	5	4	2	2	3	5	2	4	3	2	5	2	5	2	3	4	2	4	2	4	4	2
250	1	23	3	5	4	4	3	4	2	3	4	2	3	4	2	2	1	5	5	1	4	3	1	3	5	3	1	4	5	3	2	2	5	1	5	3	5	1	4	1	4	5	4	3	2	5	4	2	5
251	2	19	1	4	4	3	3	4	2	4	4	1	2	4	3	2	2	2	3	3	3	4	2	4	4	3	2	4	4	3	3	3	3	2	3	4	3	4	4	3	3	4	4	3	4	4	4	4	4
252	2	20	2	5	5	5	5	5	2	5	4	1	2	4	5	1	2	5	3	4	4	4	3	5	5	4	3	5	5	4	5	5	5	1	3	3	2	4	5	5	3	2	5	1	4	4	5	2	4
253	2	20	2	4	3	3	4	3	3	3	3	1	3	2	2	2	2	3	3	2	3	3	3	2	3	3	2	4	3	2	4	3	4	2	3	3	2	3	3	3	3	3	4	3	1	3	4	3	4
254	1	20	1	2	5	2	4	4	4	5	2	5	3	3	2	1	1	5	5	1	5	2	1	5	4	1	5	1	1	5	1	4	1	3	1	4	5	1	4	1	5	5	1	3	1	4	3	4	5
255	2	18	1	1	3	3	3	1	3	2	1	2	4	3	2	1	4	3	2	5	3	1	2	1	3	2	3	3	1	5	2	1	3	4	1	4	4	1	1	1	1	3	1	3	1	1	3	1	3
256	2	19	2	4	5	5	5	5	2	5	5	2	2	5	5	3	2	2	2	2	2	1	3	1	3	1	5	3	5	2	5	2	4	2	5	3	2	3	3	3	4	4	4	2	2	2	5	4	2
257	2	18	1	3	5	3	3	4	2	5	4	2	2	3	3	4	3	2	3	2	4	2	2	2	2	2	2	3	4	4	3	3	2	2	4	3	3	2	3	1	3	3	3	2	2	3	4	3	3
258	1	18	1	4	4	3	3	2	1	3	4	3	2	2	1	4	4	2	5	4	3	1	1	3	2	2	3	3	2	5	2	4	2	2	2	3	2	4	2	3	2	4	3	2	3	3	4	4	3
259	2	18	1	3	3	4	4	5	1	5	2	1	1	3	4	2	2	2	3	2	2	1	2	5	3	1	2	4	3	2	2	4	5	1	2	2	2	2	5	2	2	3	4	3	2	4	5	1	2
260	2	20	3	4	4	5	4	4	1	5	5	1	1	4	4	1	1	5	5	1	5	5	1	5	5	5	2	4	4	2	3	2	5	2	4	3	2	4	3	4	4	3	4	3	3	3	4	3	2
261	2	19	1	5	4	4	5	3	2	2	1	2	1	2	2	1	1	1	2	1	1	2	4	4	4	2	1	5	5	3	4	2	5	2	5	4	2	1	3	5	2	3	4	3	2	3	5	4	5
262	2	19	1	4	4	5	3	4	2	4	4	2	4	4	4	2	2	4	5	2	3	4	2	4	4	4	2	4	3	3	4	4	4	3	4	3	3	4	4	4	3	3	5	3	5	3	4	3	3
263	2	18	1	3	5	3	5	4	4	4	5	4	4	5	3	1	1	2	3	5	5	5	3	3	5	3	2	2	4	4	3	4	5	4	4	3	5	2	4	2	4	5	3	3	2	4	5	4	3
264	2	22	4	3	4	4	4	3	2	4	4	2	3	2	3	3	3	3	3	3	2	2	1	4	2	2	2	4	4	3	3	3	5	4	3	3	2	3	3	3	3	3	3	3	3	3	3	2	3
265	1	22	4	4	5	4	4	3	2	5	5	1	3	3	3	1	1	5	5	1	5	5	2	5	5	5	1	4	3	2	2	3	4	3	4	3	2	4	3	2	3	4	5	2	3	3	5	3	5
266	2	19	2	5	4	5	2	5	4	2	1	1	3	2	2	3	1	2	3	4	1	1	5	2	3	1	2	5	3	1	4	4	2	1	4	5	2	5	4	4	4	2	4	4	2	4	3	4	4
267	2	19	2	4	5	4	4	3	2	3	4	2	2	2	4	3	2	2	3	4	3	2	3	3	3	2	3	4	4	3	3	3	5	3	4	4	4	4	3	3	3	2	3	5	3	4	4	3	4
268	1	19	2	5	5	4	4	4	2	5	4	2	2	4	4	2	2	2	4	3	4	3	2	3	4	4	3	5	4	2	4	3	4	2	4	3	2	5	3	4	3	3	5	3	4	3	5	4	3
269	1	18	1	3	4	4	4	4	1	4	4	1	1	4	4	1	2	2	3	3	2	1	3	3	3	3	2	4	4	2	4	3	4	2	2	4	2	3	3	2	3	4	4	2	2	3	4	2	2
270	2	21	3	3	4	2	1	2	4	4	4	2	4	1	1	2	2	2	2	1	5	3	2	4	4	2	2	4	3	5	1	2	4	2	4	5	2	5	3	1	3	2	4	4	1	2	2	4	3
271	2	23	4	5	4	5	5	5	2	5	4	1	2	4	4	1	1	5	4	2	4	4	1	4	4	4	2	4	4	3	3	3	5	3	4	3	4	4	3	5	2	3	5	2	4	3	2	3	3
272	2	22	3	2	3	2	4	2	4	3	3	3	2	2	2	2	1	5	5	1	5	4	1	5	5	4	1	3	2	4	2	3	5	3	4	3	3	4	4	2	3	4	4	3	2	3	5	4	3
273	2	18	1	1	1	1	1	1	5	1	1	5	5	1	1	5	5	2	2	4	5	1	2	2	2	2	2	1	1	5	1	5	1	2	1	5	2	1	5	1	5	5	1	5	1	5	1	1	4
274	2	18	1	5	5	3	5	4	1	3	5	1	1	3	5	1	1	3	3	1	2	5	2	2	5	1	4	5	5	1	3	1	5	3	5	1	1	3	2	5	2	1	5	1	5	1	5	4	2
275	2	23	4	3	2	4	3	2	3	4	3	2	4	2	1	3	4	3	2	3	4	4	2	2	4	4	1	4	2	5	2	4	3	3	2	5	2	2	5	1	4	5	3	4	1	5	2	2	3
276	1	18	1	4	3	5	4	3	2	3	4	3	1	3	3	4	4	2	4	2	4	4	2	5	4	2	3	3	4	3	4	4	5	3	3	2	3	3	3	2	3	3	3	2	3	3	4	3	2
277	1	20	1	5	4	5	3	2	2	4	4	1	1	2	4	1	1	5	5	1	5	5	1	5	5	5	2	5	4	3	2	1	4	2	5	2	2	4	1	4	2	3	5	4	2	2	3	4	2
278	2	18	1	4	3	3	2	2	4	3	3	3	4	2	1	5	4	2	4	5	2	2	2	4	2	2	1	2	1	5	3	4	4	5	3	4	5	1	4	3	4	5	2	4	3	4	3	3	4
279	1	18	1	5	4	5	5	5	1	5	5	1	1	4	5	4	2	2	2	4	3	2	3	2	4	1	4	5	5	2	4	1	5	1	5	1	1	5	1	4	2	2	5	2	4	1	5	5	1
280	2	18	1	5	5	4	3	5	1	4	4	1	2	2	5	5	1	3	3	3	2	3	2	1	2	1	3	4	5	2	1	3	5	1	5	3	1	4	3	5	3	2	4	2	5	4	5	4	2
281	1	18	1	2	3	3	3	1	4	4	4	2	3	3	2	2	2	2	4	2	4	3	2	3	4	3	2	2	3	4	2	2	3	3	2	4	3	2	4	2	5	4	2	3	3	3	3	2	3
282	1	20	2	5	4	4	5	5	3	4	5	2	1	2	1	2	3	3	2	4	3	2	3	2	4	3	2	5	5	5	2	3	1	5	4	3	5	2	4	1	5	5	4	5	1	3	4	5	2
283	1	19	1	3	3	2	2	1	4	2	2	3	3	2	1	5	4	2	2	4	2	2	4	1	2	1	3	3	2	2	1	3	3	2	3	3	2	2	3	2	2	2	2	2	2	3	2	3	2
284	2	19	2	4	5	5	5	4	1	5	4	1	1	5	5	1	2	5	4	1	5	4	1	4	5	4	1	5	4	4	1	5	5	3	5	2	3	1	5	1	4	5	4	2	1	5	5	1	2
285	2	19	1	4	4	5	5	5	2	4	4	2	3	4	4	1	2	5	4	2	4	4	2	4	5	4	3	4	4	3	4	1	5	4	5	2	2	5	2	4	3	2	5	2	4	2	5	5	2
286	2	19	1	5	5	5	5	5	1	5	5	1	1	5	5	1	1	5	5	2	5	4	2	4	5	4	5	5	5	1	5	1	5	1	5	1	1	5	1	5	1	1	5	1	4	3	5	5	4
287	2	18	1	3	5	3	3	2	4	4	3	1	2	3	4	5	4	2	2	2	3	2	3	4	3	4	2	5	2	2	1	5	2	2	4	4	3	2	5	2	3	5	3	4	4	3	3	3	4
288	2	21	4	3	3	4	3	3	3	4	4	2	2	2	1	4	2	3	3	3	2	4	1	5	2	4	1	2	3	5	1	5	2	4	2	5	4	2	4	1	4	4	2	4	2	3	3	3	4
289	2	18	1	5	5	5	5	4	2	5	4	2	1	3	3	2	1	2	4	3	5	5	2	5	5	3	2	4	5	3	4	2	5	3	5	3	3	5	3	2	3	3	5	3	1	2	5	5	4
290	2	19	2	5	5	3	4	3	3	4	4	3	2	1	2	3	2	4	2	1	5	1	5	2	4	3	4	5	4	1	1	2	5	1	4	5	2	5	3	5	5	1	5	4	5	1	5	1	3
291	2	18	1	4	5	4	5	4	2	4	5	1	2	5	4	5	2	2	3	5	4	2	1	4	5	2	3	5	5	4	5	3	5	5	3	4	5	2	4	4	4	4	5	1	5	2	5	2	2
292	2	18	1	4	3	3	3	3	1	4	3	2	2	3	3	3	4	2	2	4	2	2	4	2	2	2	4	3	3	2	2	4	3	3	3	3	3	3	3	2	3	3	3	3	3	4	3	2	3
293	2	18	1	4	5	5	4	5	2	5	4	2	2	4	5	1	4	2	5	5	4	3	1	5	5	4	1	3	3	3	4	4	2	2	3	5	2	5	4	4	2	3	3	2	5	3	5	4	5
294	2	19	2	3	4	3	4	3	2	4	4	2	3	4	3	1	2	3	4	2	3	3	2	4	4	4	2	4	3	4	1	3	4	2	4	3	3	2	3	4	3	3	4	3	2	3	4	4	3
295	2	19	1	5	5	4	5	5	1	5	5	1	1	5	5	2	1	3	5	4	3	3	3	3	4	3	3	5	5	4	2	2	5	2	3	3	2	5	2	2	3	1	5	2	2	2	3	3	4
296	2	21	4	5	5	5	5	5	1	5	5	1	1	5	5	2	1	4	5	1	4	5	3	5	5	4	5	5	5	2	5	2	5	3	5	1	1	5	2	5	2	1	5	2	1	2	5	3	4
297	2	18	1	3	3	3	3	2	4	3	3	3	4	2	2	3	3	3	3	3	3	3	2	4	3	2	2	3	3	4	2	3	3	4	4	4	4	2	4	2	4	4	3	4	3	4	4	3	3
298	2	18	1	5	4	5	3	5	3	5	5	1	1	1	4	4	4	2	5	4	2	1	2	5	4	1	1	5	5	2	4	3	4	3	5	4	3	2	3	2	4	3	5	2	2	3	5	3	3
299	2	18	1	4	5	5	3	5	1	5	5	1	1	3	3	4	4	5	4	5	2	1	4	5	5	1	4	5	4	3	4	5	5	1	5	5	2	4	5	5	5	3	5	1	3	5	5	5	1
300	2	18	1	3	4	3	3	4	2	4	4	2	3	4	3	1	2	2	2	2	2	2	3	3	3	3	3	3	3	2	2	4	5	1	3	5	1	3	5	3	4	3	4	3	4	5	4	3	3
301	4	20	2	3	3	3	3	2	3	3	4	2	3	2	2	4	3	2	2	2	3	2	2	3	3	2	2	4	4	2	4	3	5	2	3	4	2	4	3	4	3	3	4	3	2	2	4	4	2
302	2	18	1	3	4	3	3	2	1	3	2	3	1	3	2	2	1	2	4	5	2	5	1	4	4	3	1	3	4	5	4	4	4	2	4	4	2	2	3	2	3	5	5	3	3	3	4	4	3
303	1	21	4	4	4	4	4	4	1	4	4	1	1	4	4	2	2	3	3	2	3	2	4	2	3	4	3	5	4	3	3	2	5	3	5	3	3	5	2	4	3	3	5	3	3	2	4	4	2
304	2	21	4	5	5	5	5	5	1	5	5	1	3	4	4	1	1	2	5	1	3	4	4	4	4	3	2	3	4	4	4	5	4	4	4	4	4	2	4	4	4	4	4	5	4	5	4	2	4
305	1	18	1	3	5	4	4	3	1	5	3	2	1	3	3	5	2	2	2	2	1	2	3	2	2	1	4	5	5	1	3	3	5	1	4	2	1	5	4	4	3	1	5	2	4	4	4	4	2
306	2	20	1	4	5	3	2	4	2	2	2	4	2	3	4	1	2	2	4	2	3	4	4	2	3	3	4	3	4	4	2	4	3	4	5	3	4	2	4	3	2	2	2	3	3	4	4	4	1
307	1	24	4	5	4	4	3	4	2	4	4	2	2	4	4	2	2	4	4	2	4	4	1	4	4	4	2	4	4	4	2	2	5	2	5	2	2	4	2	2	4	2	4	4	2	2	4	4	2
308	2	19	1	2	4	2	4	3	2	4	4	4	1	3	3	1	2	2	3	3	4	3	3	4	4	2	4	1	4	5	2	5	4	5	1	4	4	1	4	2	5	2	4	4	2	5	5	2	4
309	2	21	4	2	3	2	3	2	4	3	2	4	4	1	3	5	4	2	4	4	3	1	4	2	2	1	4	4	3	5	1	2	4	1	3	2	1	4	2	2	4	4	3	2	3	2	3	3	3
310	2	18	1	4	5	4	5	4	2	4	5	1	2	4	4	2	2	2	3	3	5	3	2	4	4	3	2	5	4	3	2	4	5	1	4	4	1	3	3	3	3	4	4	2	3	3	5	5	3
311	1	18	1	5	4	4	4	5	2	3	3	4	2	3	4	4	4	2	2	3	3	1	3	4	2	1	3	.	.	.	.	.	.	.	.	.	.	.	.	.	.	.	.	.	.	.	.	.	.
312	1	19	1	3	3	2	3	3	4	3	3	3	3	2	2	3	2	3	3	3	4	2	2	3	4	3	2	2	2	3	2	3	3	3	2	3	3	3	3	2	4	4	3	4	2	3	3	3	4
313	2	19	2	2	4	2	1	2	4	3	4	3	5	2	1	3	3	4	3	3	4	3	2	1	3	3	2	1	1	5	2	3	2	1	1	3	5	1	3	1	4	5	1	3	3	3	4	3	5
314	2	19	1	4	4	3	2	3	2	3	4	1	4	3	4	4	3	2	3	2	3	3	1	3	3	1	2	4	3	3	3	4	4	2	2	5	2	4	3	4	3	3	4	4	2	3	4	2	2
315	1	21	3	4	5	5	3	4	1	5	4	1	1	4	4	4	1	4	4	2	5	4	2	4	5	4	2	2	5	4	3	3	4	4	2	4	3	3	5	4	4	4	2	2	3	3	2	3	4
316	2	18	1	4	4	4	4	3	2	2	3	1	4	2	3	4	3	2	5	4	5	4	4	2	4	3	4	2	5	2	4	4	5	2	2	3	2	3	2	4	2	2	2	2	4	4	4	2	4
317	2	19	1	4	4	4	3	4	2	3	3	2	1	4	4	4	1	2	3	2	3	1	3	2	3	2	2	4	4	3	2	3	4	2	3	4	3	3	5	3	3	5	4	3	3	4	5	2	4
318	2	20	2	4	4	4	3	3	2	4	3	2	2	3	3	4	2	2	2	2	3	2	3	2	3	2	4	4	4	2	2	2	3	2	4	3	2	4	4	2	3	2	4	3	1	3	3	2	2
319	4	21	3	4	4	3	5	4	2	4	3	2	2	2	3	2	2	3	4	2	4	3	4	3	4	3	3	4	4	3	2	3	3	1	2	2	3	3	3	4	2	3	4	2	2	3	4	3	3
320	2	21	4	4	5	4	4	5	1	5	4	2	2	3	1	4	1	3	4	4	4	4	4	2	2	1	5	5	5	2	4	2	5	3	4	2	3	5	3	4	3	4	5	2	3	3	5	4	2
321	1	19	1	4	5	4	5	3	1	4	4	1	2	4	5	5	2	1	3	3	4	2	4	1	3	1	5	4	4	3	5	4	5	1	3	4	1	5	4	3	3	1	5	3	3	4	5	3	2
322	1	20	1	5	2	5	1	1	5	5	5	5	1	5	5	1	4	3	5	3	5	1	1	1	5	1	4	5	5	1	1	5	5	1	1	5	2	5	3	1	1	3	5	2	4	5	3	3	2
323	2	23	5	4	5	4	4	3	2	5	4	1	2	2	3	3	2	4	4	1	4	4	1	5	4	4	2	4	4	3	4	3	4	3	4	3	3	4	4	4	3	4	4	3	4	4	4	4	4
324	2	18	1	5	5	5	4	4	1	5	5	1	1	5	5	2	1	2	2	4	3	4	3	2	4	4	4	4	5	3	5	3	5	2	5	3	4	5	3	5	3	2	5	2	4	3	5	5	2
325	2	21	3	4	4	5	5	5	1	4	5	1	4	3	4	1	2	4	4	3	4	4	5	4	3	2	4	4	4	4	5	3	5	1	4	4	2	4	4	5	4	4	4	4	5	5	5	5	1
326	2	18	1	4	5	4	5	5	2	4	5	2	4	4	5	2	1	2	5	4	2	2	1	5	4	2	4	4	5	3	4	4	5	1	5	1	1	5	2	5	2	2	5	2	1	2	5	4	3
327	1	18	1	3	1	2	4	4	2	5	5	5	2	2	3	5	1	2	4	3	4	4	2	3	2	4	3	3	1	5	1	3	2	1	1	4	2	1	3	1	4	1	1	2	2	1	2	2	2
328	1	19	1	2	3	3	3	2	3	3	3	3	3	2	2	2	3	3	3	3	4	2	2	3	3	3	2	3	2	3	2	3	2	2	3	3	2	2	3	2	3	4	3	3	2	3	3	2	3
329	2	18	1	4	4	3	5	3	1	5	4	1	2	2	2	1	1	5	4	1	5	5	1	4	5	5	2	3	2	3	1	3	3	2	2	4	3	2	4	3	3	3	4	2	3	3	2	3	3
330	2	19	1	3	4	3	5	4	2	5	5	2	3	3	4	4	2	3	3	3	2	4	2	3	3	2	2	2	3	3	3	2	3	4	4	3	4	2	3	3	3	3	3	3	2	3	3	4	2
331	1	18	1	3	4	4	4	4	2	4	4	2	2	4	2	2	2	2	3	2	3	3	2	4	5	5	2	4	4	2	2	1	5	1	4	1	2	4	1	3	1	1	5	1	3	1	5	5	2
[truncated: 59 more columns]
